# Supplementary material for: RespiCellTM: An Innovative Dissolution Apparatus for Inhaled Products
Source: Pharmaceutics. 2021 Sep 23;13(10):1541. doi: 10.3390/pharmaceutics13101541 (PMC8540329; doi:10.3390/pharmaceutics13101541)
Supplement: Supplementary file 1 [file pharmaceutics-13-01541-s001.zip]

Archive with 1 entries (1 files):
- pharmaceutics-1358856-sm-XML-revised.pdf
